# Supplementary material for: Multiple recognition of RXLR effectors is associated with nonhost resistance of pepper against Phytophthora infestans
Source: New Phytol. 2014 Jun 2;203(3):926–38. doi: 10.1111/nph.12861 (PMC4143959; doi:10.1111/nph.12861)
Supplement: Supplementary file 2 [file nph0203-0926-SD2.xlsx]

## Sheet: Table S1
Table S1. The list of primers used in this study.
Name	Forward (5'->3')	Reverse (5'->3')	Ref.
PiActA	CATCAAGGAGAAGCTGACGTACA	GACGACTCGGCGGCAG	Bos et al., 2010. PNAS
PiEPi1	CATGCTCAAAGCCCGCAAGTCATCA	TTATCCCTCCTGCGGTGTCACCTT	AY586273
PexRD1	GCTACAGAAAATACAGACCCTGTTA	GTATTTAATGTATTTCCCCCAATTC	GQ869413
PexRD2	AGCTGGGATGACTGTTGACGACT	TCAGCCACATAGTTGAGGTACCGC	GQ869414
PexRD3	AGTATTCAAGACGAAGTCTTTATCG	ATACTTGACAGTTTTCAACCTT	GQ869415
PexRD6	GTTTTCTATCTCAAACTCTGTGGAA	TTATCGTACCAGTTTTTGAATCTGT	GQ869419
Avr3a	CTAAATGAGGAGATGTTTAATGTGG	AGGTGCATCATGTAGCTATTGTAGA	GQ869420
PexRD8	GCGAATGCTGCCAACCTCTTCAA	GTAGTACCAGCTGCGGTACAGCA	GQ869424
PexRD11	AGGCTTACTGGATAAGAAATAGTGTG	CTATTTGTACCCCTGTCCCTTT	GQ869426
PexRD12	GACTGCTTAATGGTATGACAGATTT	ACCACTTCTTCGACTTCTTAATGTA	GQ869428
PexRD13	CTTCGAGAACCAGCATCAGT	GATCGCTCTAGCTTCTTTCAATG	GQ869430
PexRD14	CAACCAAGAAGAAAGGACAATTAAC	CTGTAAACAGAAATTCATCGCTTT	GQ869432
PexRD16	GATGAACAACAACCAGGAATTT	AGAAGGAGTAGTAGCCGAGGTATAG	GQ869434
PexRD17	ATACGTCAAGAAACACTGCTCTATC	AAGTCTAGATAGAAGTGACCAACGA	GQ869436
PexRD21	ACCACTACCTAGCATCGTCAATA	TATCTCCAGCTTCTGCCTTTAAC	GQ869438
PexRD22	AAACTCAGTCCAGACCAAGACAT	ATTTTAAGCTTGAAGATTTTCTCCT	GQ869439
PexRD24	GTTATATTCGTGAAAAGCTCAAAAA	TACGAGTTGGTTTTGTAGATACGAG	GQ869441
PexRD26	GTACAGATGAATCTTGACAACGTC	GGATACTTTTTCTGATAGGCAGTAAC	GQ869443
PexRD27	GCTACCAGATATAGAAACGTTCAAG	AAGCCTTCTTCTTGCTTACATTATC	GQ869445
PexRD31	AATATTATGTACCCAGTTCTCGATG	TGTTAAAAAGGTACTTGATCCAATC	GQ869447
PexRD36	ACTGGTCTTAAAGGAACAAGAAGAT	CTTTTGAGCATTTTGTTGATAGTTT	GQ869448
Avrblb2	GGAAAAACGTAGTCCAGAGTACTAAC	GATACTTCGCTCAACCTTTTACAG	GQ869461
PexRD41	GCTCTTATCAGACACTTTTACCAAA	AATCAGTTTGCTCATGTCTTTTTC	GQ869463
PexRD44	CTAAACATACCAAGCGATTTCTG	ACTGTTCATCATTCTAACACGAAAG	GQ869466
PexRD49	GAATGATCAAAAAGGGAATTTCT	AGTCTTGATCTTGGACTCGTAAAA	GQ869472
PexRD50	GAAGACTCCAAGAACGTGAAAC	CGTAGTAGTCGACATAACCTGTGTA	GQ869474
INF1	ACACGTCGTTTAATCAGTGCTC	GTACGAGTACACGTTGAGTACCAG	U50844

## Sheet: Table S2
Table S2. Cell death induced by RXLR effectors of P. infestans in pepper accessions.
			effector accession ID
Origin	Species	Cultivar name		PexRD1	PexRD2	PexRD3	PexRD4	PexRD6-1	PexRD6-2	PexRD6-3	PexRD7-1	PexRD7-2	PEX147-2	PEX147-3	PexRD8	PexRD10	PexRD11-1	PexRD11-2	PexRD12-1	PexRD12-2	PexRD13-1	PexRD13-2	PexRD14-1	PexRD14-2	PexRD16-1	PexRD16-2	PexRD17-1	PexRD17-2	PexRD21	PexRD22-1	PexRD22-2	PexRD24-1	PexRD24-2	PexRD26-1	PexRD26-2	PexRD27	PexRD28	PexRD31	PexRD36-1	PexRD36-2	PexRD39	PexRD40-1	PexRD40-2	PexRD41-1	PexRD41-2	PexRD41-3	PexRD44	PexRD45-1	PexRD45-2
			No cell death
USA	Capsicum annuum	Filus blue	07A-003	-	-	-	-	-	-	-	-	-	-	-	-	-	-	-	-	-	-	-	-	-	-	-	-	-	-	-	-	-	-	-	-	-	-	-	-	-	-	-	-	-	-	-	-	-	-
Thailand	Capsicum annuum	CHINDA2	07A-216	-	-	-	-	-	-	-	-	-	-	-	-	-	-	-	-	-	-	-	-	-	-	-	-	-	-	-	-	-	-	-	-	-	-	-	-	-	-	-	-	-	-	-	-	-	-
Italy	Capsicum annuum	CO 0725	07A-204	-	-	-	-	-	-	-	-	-	-	-	-	-	-	-	-	-	-	-	-	-	-	-	-	-	-	-	-	-	-	-	-	-	-	-	-	-	-	-	-	-	-	-	-	-	-
Japan	Capsicum annuum	Ohyatsubua	AC09-13	-	-	-	-	-	-	-	-	-	-	-	-	-	-	-	-	-	-	-	-	-	-	-	-	-	-	-	-	-	-	-	-	-	-	-	-	-	-	-	-	-	-	-	-	-	-
USA	Capsicum annuum	Starburst	07A-014	-	-	-	-	-	-	-	-	-	-	-	-	-	-	-	-	-	-	-	-	-	-	-	-	-	-	-	-	-	-	-	-	-	-	-	-	-	-	-	-	-	-	-	-	-	-
Unknown	Capsicum annuum	Paul smith & quot	07A-222	-	-	-	-	-	-	-	-	-	-	-	-	-	-	-	-	-	-	-	-	-	-	-	-	-	-	-	-	-	-	-	-	-	-	-	-	-	-	-	-	-	-	-	-	-	-
Unknown	Capsicum annuum	PBC646/PBC378*5	07A-218	-	-	-	-	-	-	-	-	-	-	-	-	-	-	-	-	-	-	-	-	-	-	-	-	-	-	-	-	-	-	-	-	-	-	-	-	-	-	-	-	-	-	-	-	-	-
Ethiopia	Capsicum annuum	Unknown	AC09-63	-	-	-	-	-	-	-	-	-	-	-	-	-	-	-	-	-	-	-	-	-	-	-	-	-	-	-	-	-	-	-	-	-	-	-	-	-	-	-	-	-	-	-	-	-	-
Guatemala	Capsicum annuum	Unknown	AC09-54	-	-	-	-	-	-	-	-	-	-	-	-	-	-	-	-	-	-	-	-	-	-	-	-	-	-	-	-	-	-	-	-	-	-	-	-	-	-	-	-	-	-	-	-	-	-
Ethiopia	Capsicum annuum	Unknown	AC09-62	-	-	-	-	-	-	-	-	-	-	-	-	-	-	-	-	-	-	-	-	-	-	-	-	-	-	-	-	-	-	-	-	-	-	-	-	-	-	-	-	-	-	-	-	-	-
Unknown	Capsicum annuum	Ikom II	AC09-55	-	-	-	-	-	-	-	-	-	-	-	-	-	-	-	-	-	-	-	-	-	-	-	-	-	-	-	-	-	-	-	-	-	-	-	-	-	-	-	-	-	-	-	-	-	-
Ethiopia	Capsicum annuum	Unknown	AC09-71	-	-	-	-	-	-	-	-	-	-	-	-	-	-	-	-	-	-	-	-	-	-	-	-	-	-	-	-	-	-	-	-	-	-	-	-	-	-	-	-	-	-	-	-	-	-
Yemen	Capsicum chinense	BISBAS	AC09-183	-	-	-	-	-	-	-	-	-	-	-	-	-	-	-	-	-	-	-	-	-	-	-	-	-	-	-	-	-	-	-	-	-	-	-	-	-	+	+	-	-	-	-	-	-	-
Yemen	Capsicum chinense	BISBAS	AC09-184	-	-	-	-	-	-	-	-	-	-	-	-	-	-	-	-	-	-	-	-	-	-	-	-	-	-	-	-	-	-	-	-	-	-	-	-	-	-	-	-	-	-	-	-	-	-
Yemen	Capsicum chinense	BISBAS ROTFRUECHTIG	AC09-186	-	-	-	-	-	-	-	-	-	-	-	-	-	-	-	-	-	-	-	-	-	-	-	-	-	-	-	-	-	-	-	-	-	-	-	-	-	-	-	-	-	-	-	-	-	-
Yemen	Capsicum annuum	BISBAS	AC09-187	-	-	-	-	-	-	-	-	-	-	-	-	-	-	-	-	-	-	-	-	-	-	-	-	-	-	-	-	-	-	-	-	-	-	-	-	-	-	-	-	-	-	-	-	-	-
USA	Capsicum annuum	Numex Bailey Piquin	AC09-219	-	-	-	-	-	-	-	-	-	-	-	-	-	-	-	-	-	-	-	-	-	-	-	-	-	-	-	-	-	-	-	-	-	-	-	-	-	-	-	-	-	-	-	-	-	-
USA	Capsicum annuum	Black cuban	AC09-228	-	-	-	-	-	-	-	-	-	-	-	-	-	-	-	-	-	-	-	-	-	-	-	-	-	-	-	-	-	-	-	-	-	-	-	-	-	-	-	-	-	-	-	-	-	-
USA	Capsicum chinense	Numex Suave Red	AC09-230	-	-	-	-	-	-	-	-	-	-	-	-	-	-	-	-	-	-	-	-	-	-	-	-	-	-	-	-	-	-	-	-	-	-	-	-	-	-	-	-	-	-	-	-	-	-
USA	Capsicum annuum	Numex Halloween	AC09-223	-	-	-	-	-	-	-	-	-	-	-	-	-	-	-	-	-	-	-	-	-	-	-	-	-	-	-	-	-	-	-	-	-	-	-	-	-	-	-	-	-	-	-	-	-	-
USA	Capsicum annuum	Numex Thanksgiving	AC09-221	-	-	-	-	-	-	-	-	-	-	-	-	-	-	-	-	-	-	-	-	-	-	-	-	-	-	-	-	-	-	-	-	-	-	-	-	-	-	-	-	-	-	-	-	-	-
Mexico	Capsicum annuum	CHILI SERRANO	07A-207	-	-	-	-	-	-	-	-	-	-	-	-	-	-	-	-	-	-	-	-	-	-	-	-	-	-	-	-	-	-	-	-	-	-	-	-	-	+	-	-	-	-	-	-	-	-
Russia	Capsicum annuum	Karkovskij	07A-203	-	-	-	-	-	-	-	-	-	-	-	-	-	-	-	+	-	-	-	-	-	-	-	-	-	-	-	-	-	-	-	-	-	-	-	-	-	-	-	-	-	-	-	-	-	-
Japan	Capcisum annuum	Nagayatsubusa	AC09-09	-	-	-	-	-	-	+	-	-	-	-	-	-	-	-	-	-	-	-	-	-	-	-	-	-	-	-	-	-	-	-	-	-	-	-	-	-	-	-	-	-	-	-	-	-	-
China	Capsicum annuum	Unknown	AC09-21	-	-	-	-	-	-	-	-	-	-	-	-	-	-	-	-	-	-	-	+	-	-	-	-	-	-	-	-	-	-	-	-	-	-	-	-	-	-	-	-	-	-	-	-	-	-
China	Capsicum annuum	Unknown	AC09-22	-	-	-	-	-	-	-	-	+	-	-	-	-	-	-	-	-	-	-	-	-	-	-	-	-	-	-	-	-	-	-	-	-	-	-	-	-	-	-	-	-	-	-	-	-	-
China	Capsicum annuum	Unknown	AC09-32	-	-	-	-	-	-	-	-	-	-	-	-	-	-	-	-	-	-	-	-	+	-	-	-	-	-	-	-	-	-	-	-	-	-	-	-	-	-	-	-	-	-	-	-	-	-
Honduras	Capsicum annuum	Unknown	AC09-59	-	-	+	-	-	-	-	-	-	-	-	-	-	-	-	-	-	-	-	-	-	-	-	-	-	-	-	-	-	-	-	-	-	-	-	-	-	-	-	-	-	-	-	-	-	-
China	Capsicum annuum	Five Colour Pepper	AC09-50	-	-	-	-	+	-	-	-	-	-	-	-	-	-	-	-	-	-	-	-	-	-	-	-	-	-	-	-	-	-	-	-	-	-	-	-	-	-	-	-	-	-	-	-	-	-
USA	Capsicum annuum	Takanotsume	AC09-199	-	-	-	-	-	-	-	-	-	-	+	-	-	-	-	-	-	-	-	-	-	-	-	-	-	-	-	-	-	-	-	-	-	-	-	-	-	-	-	-	-	-	-	-	-	-
USA	Capsicum annuum	Numex Conquistador	AC09-218	-	-	-	-	-	-	-	-	-	-	-	-	-	-	-	-	+	-	-	-	-	-	-	-	-	-	-	-	-	-	-	-	-	-	-	-	-	-	-	-	-	-	-	-	-	-
USA	Capsicum annuum	Serrano	AC09-226	-	-	-	-	-	-	-	-	-	-	-	-	-	-	-	-	-	-	-	-	-	-	-	-	-	-	-	-	-	-	-	-	-	-	-	-	-	-	-	-	-	-	-	-	-	-
Unknown	Capsicum annuum	98HES106 PBC30-4	R09-111	-	-	-	-	-	-	-	-	-	-	-	-	-	-	-	-	-	-	-	-	-	-	-	-	-	-	-	-	-	-	-	-	-	-	-	-	-	+	-	-	-	-	-	-	-	-
Unknown	Capsicum annuum	98HES117 B4006-1	R09-112	-	-	-	-	-	-	-	-	-	-	-	-	-	-	-	-	-	-	-	-	-	-	-	-	-	-	-	-	-	-	-	-	-	-	-	-	-	-	-	-	-	-	-	-	-	-
Unknown	Capsicum annuum	98 misang 8	R09-113	-	-	-	-	-	-	-	-	-	-	-	-	-	-	-	-	-	-	-	-	-	-	-	-	-	-	-	-	-	-	-	-	-	-	-	-	-	-	-	-	-	-	-	-	-	-
Unknown	Capsicum annuum	Hot Pepper AL	R09-114	-	-	-	-	-	-	-	-	-	-	-	-	-	-	-	-	-	-	-	-	-	-	-	-	-	-	-	-	-	-	-	-	-	-	-	-	-	-	-	-	-	-	-	-	-	-
Unknown	Capsicum annuum	Chilly Long	R09-116	-	-	-	-	-	-	-	-	-	-	-	-	-	-	-	-	-	-	-	-	-	-	-	-	-	-	-	-	-	-	-	-	-	-	-	-	-	-	-	-	-	-	-	-	-	-
Unknown	Capsicum annuum	Hot Pepper Orissa local-3	R09-117	-	-	-	-	-	-	-	-	-	-	-	-	-	-	-	-	-	-	-	-	-	-	-	-	-	-	-	-	-	-	-	-	-	-	-	-	-	-	-	-	-	-	-	-	-	-
Unknown	Capsicum annuum	SVS Banglaor	R09-118	-	-	-	-	-	-	-	-	-	-	-	-	-	-	-	-	-	-	-	-	-	-	-	-	-	-	-	-	-	-	-	-	-	-	-	-	-	-	-	-	-	-	-	-	-	-
Unknown	Capsicum annuum	AnKur-228	R09-119	-	-	-	-	-	-	-	-	-	-	-	-	-	-	-	-	-	-	-	-	-	-	-	-	-	-	-	-	-	-	-	-	-	-	-	-	-	-	-	-	-	-	-	-	-	-
Unknown	Capsicum annuum	ChiangRai VM	R09-123	-	-	-	-	-	-	-	-	-	-	-	-	-	-	-	-	-	-	-	-	-	-	-	-	-	-	-	-	-	-	-	-	-	-	-	-	-	-	-	-	-	-	-	-	-	-
Unknown	Capsicum annuum	PBC59 Bhaskar	R09-124	-	-	-	-	-	-	-	-	-	-	-	-	-	-	-	-	-	-	-	-	-	-	-	-	-	-	-	-	-	-	-	-	-	-	-	-	-	-	+	-	-	-	-	-	-	-
Unknown	Capsicum annuum	PBC134 LCA-305	R09-125	-	-	-	-	-	-	-	-	-	-	-	-	-	-	-	-	-	-	-	-	-	-	-	-	-	-	-	-	-	-	-	-	-	-	-	-	-	-	-	-	-	-	-	-	-	-
Unknown	Capsicum annuum	PBC141 X-235	R09-126	-	-	-	-	-	-	-	-	-	-	-	-	-	-	-	-	-	-	-	-	-	-	-	-	-	-	-	-	-	-	-	-	-	-	-	-	-	-	-	-	-	-	-	-	-	-
Unknown	Capsicum annuum	PBC157 HuaySithon	R09-127	-	-	-	-	-	-	-	-	-	-	-	-	-	-	-	-	-	-	-	-	-	-	-	-	-	-	-	-	-	-	-	-	-	-	-	-	-	-	-	-	-	-	-	-	-	-
Unknown	Capsicum annuum	PBC455	R09-128	-	-	-	-	-	-	-	-	-	-	-	-	-	-	-	-	-	-	-	-	-	-	-	-	-	-	-	-	-	-	-	-	-	-	-	-	-	-	-	-	-	-	-	-	-	-
Unknown	Capsicum annuum	PBC580 Chillies Giants	R09-131	-	-	-	-	-	-	-	-	-	-	-	-	-	-	-	-	-	-	-	-	-	-	+	-	-	-	-	-	-	-	-	-	-	-	-	-	-	-	-	-	-	-	-	-	-	-
Unknown	Capsicum annuum	PBC585	R09-132	-	-	-	-	-	-	-	-	-	-	-	-	-	-	-	-	-	-	-	-	-	-	-	-	-	-	-	-	-	-	-	-	-	-	-	-	-	-	-	-	-	-	-	-	-	-
Unknown	Capsicum annuum	PBC586	R09-133	-	-	-	-	-	-	-	-	-	-	-	-	-	-	-	-	-	-	-	-	-	-	-	-	-	-	-	-	-	-	-	-	-	-	-	-	-	-	-	-	-	-	-	-	-	-
Unknown	Capsicum annuum	PBC636 Galkunda Miris 01146	R09-134	-	-	-	-	-	-	-	-	-	-	-	-	-	-	-	-	-	-	-	-	-	-	-	-	-	-	-	-	-	-	-	-	-	-	-	-	-	-	-	-	-	-	-	-	-	-
Unknown	Capsicum annuum	TW99	R09-139	-	-	-	-	-	-	-	-	-	-	-	-	-	-	-	-	-	-	-	-	-	-	-	-	-	-	-	-	-	-	-	-	-	-	-	-	-	-	-	-	-	-	-	-	-	-
Unknown	Capsicum annuum	G4	R09-140	-	-	-	-	-	-	-	-	-	-	-	-	-	-	-	-	-	-	-	-	-	-	-	-	-	-	-	-	-	+	-	-	-	-	-	-	-	-	-	-	-	-	-	-	-	-
Unknown	Capsicum annuum	Unknown	R09-147	-	-	-	-	-	-	-	-	-	-	-	-	-	-	-	-	-	-	-	-	-	-	-	-	-	-	-	-	-	-	-	-	-	-	-	-	-	-	-	-	-	-	-	-	-	-
Unknown	Capsicum annuum	Unknown	R09-143	-	-	-	-	-	-	-	-	-	-	-	+	-	-	-	-	-	-	-	-	-	-	-	-	-	-	-	-	-	-	-	-	-	-	-	-	-	-	-	-	-	-	-	-	-	-
Unknown	Capsicum annuum	Unknown	R09-144	-	-	-	-	-	-	-	-	-	-	-	-	+	-	-	-	-	-	-	-	-	-	-	-	-	-	-	-	-	-	-	-	-	-	-	-	-	+	-	-	-	-	-	-	-	-
			Cell death induced by negative control
China	Capsicum annuum	Unknown	AC09-20	-	+	+	-	-	-	-	+	+	+	+	+	-	+	+	+	-	+	+	+	+	-	+	-	-	-	-	-	+	+	+	+	-	-	-	+	+	+	+	-	+	-	-	-	-	-
Japan	Capsicum annuum	Shishi	AC09-15	-	+	+	+	+	+	-	-	+	+	+	+	-	-	-	-	-	+	+	-	+	-	-	-	-	+	+	-	+	+	+	+	+	-	-	-	-	+	+	-	-	-	-	-	-	-
Unknown	Capsicum annuum	99Gonmyung1	R09-135	-	+	+	+	+	+	-	-	-	+	+	+	-	-	+	-	+	+	+	+	+	+	+	-	-	-	+	-	+	+	+	+	-	-	-	+	-	+	+	-	-	+	+	+	-	-
			Positive cell death response
USA	Capsicum annuum	5502	07A-018	-	+	-	-	-	-	-	-	-	+	+	+	-	-	-	+	-	-	-	-	+	-	-	-	-	-	+	-	+	-	-	-	-	-	-	+	-	+	+	-	-	-	-	-	+	-
China	Capsicum annuum	Su-Tsu	AC09-01	-	+	-	-	-	-	-	-	+	-	-	-	-	-	-	-	-	-	-	-	-	-	-	-	+	-	+	+	+	-	-	-	-	+	+	-	-	+	+	-	+	-	+	-	-	+
Japan	Capsicum annuum	Fushhimikara	AC09-02	-	+	-	-	-	-	-	-	-	-	-	+	-	-	-	-	-	-	+	-	-	-	-	-	-	-	+	-	-	-	-	-	-	-	-	-	-	+	+	-	-	-	-	-	-	+
Japan	Capsicum annuum	Goshiki	AC09-03	-	+	-	-	-	-	-	-	-	-	-	-	-	-	-	-	-	+	-	-	-	-	-	-	-	-	-	-	-	-	-	-	-	-	-	-	-	-	-	+	-	-	-	-	-	-
Japan	Capsicum annuum	Nikko	AC09-10	-	+	+	-	+	+	-	+	+	+	+	+	-	+	-	-	+	+	+	+	+	-	+	-	-	+	+	-	+	+	-	-	-	-	-	+	+	+	+	+	+	+	+	+	+	-
Slovakia	Capsicum annuum	Nitrianska Krajova	AC09-11	-	+	-	-	-	-	-	-	-	-	-	+	-	-	-	-	+	-	-	-	-	-	-	-	-	-	-	-	-	-	-	-	-	-	-	-	-	-	-	-	-	-	-	-	-	-
Slovakia	Capsicum annuum	Nitrianska Tenkosteena	AC09-12	-	+	-	-	-	-	-	-	-	-	-	-	-	-	-	+	+	-	-	-	-	-	-	-	-	-	-	-	-	-	-	-	-	-	-	-	-	-	-	-	-	-	-	-	-	-
Japan	Capsicum annuum	Sapporofuto	AC09-14	-	+	-	-	-	-	-	-	-	-	-	-	-	-	-	-	-	-	+	-	-	-	+	-	-	-	-	-	-	-	-	-	-	-	-	-	-	-	-	-	-	-	-	-	-	-
Austria	Capsicum annuum	Wiener Calvill	AC09-17	-	+	-	-	-	-	-	-	-	-	-	+	-	-	-	-	-	-	-	-	-	-	-	-	-	-	-	-	+	-	-	-	-	-	-	-	+	-	-	-	-	-	-	-	-	-
China	Capsicum annuum	Da-Chun-Pao	AC09-31	-	+	-	-	-	-	-	-	-	-	-	-	-	-	-	-	-	-	-	+	-	-	-	-	+	-	-	-	-	-	-	-	-	-	-	-	-	-	-	+	-	-	-	-	-	-
Argentina	Capsicum annuum	Unknown	AC09-34	-	+	-	-	-	-	-	-	-	-	-	+	-	-	-	-	+	-	-	-	-	-	-	-	-	-	-	-	-	+	-	-	-	-	-	-	-	-	+	-	-	-	-	-	-	-
Argentina	Capsicum annuum	Unknown	AC09-35	-	+	-	-	-	-	-	+	-	-	-	+	-	-	-	-	-	-	-	-	-	-	-	-	-	-	-	-	-	-	-	-	-	-	-	-	-	-	+	-	-	-	-	-	-	-
USA	Capsicum annuum	Unknown	AC09-43	-	+	+	-	-	-	-	-	-	-	-	-	-	-	-	-	-	-	-	+	-	-	-	-	-	-	-	-	-	-	-	-	-	-	-	-	-	+	+	-	-	-	-	-	-	-
Mexico	Capsicum annuum	Unknown	AC09-45	-	+	-	-	-	-	-	-	-	-	-	+	-	-	-	-	-	-	-	-	-	-	-	-	-	-	-	-	-	-	-	-	-	-	-	-	-	-	-	-	-	-	-	-	-	-
USA	Capsicum annuum	Keystone wonder Giant	AC09-47	-	+	+	-	-	-	-	-	-	-	+	+	-	-	-	-	-	-	-	+	-	-	-	-	-	-	-	-	-	+	-	-	-	-	-	-	-	-	+	-	-	-	-	-	-	-
USA	Capsicum annuum	Keystone resistant	AC09-48	-	+	-	-	-	-	-	-	-	-	-	-	-	-	-	-	-	-	-	-	-	-	-	-	-	-	-	-	-	-	-	-	-	-	-	-	-	+	-	+	-	-	-	-	-	-
Unknown	Capsicum annuum	Cecei	AC09-52	-	+	-	-	+	-	+	-	-	-	-	-	+	-	-	+	+	-	-	-	-	-	-	-	-	-	-	-	+	-	-	-	-	-	+	-	-	+	+	-	-	+	-	+	-	-
China	Capsicum annuum	Siau-Fung-Tsong	AC09-56	-	+	-	-	-	-	+	-	+	+	-	-	-	+	-	-	-	-	+	+	-	-	-	-	-	-	-	+	-	-	-	-	-	-	-	-	-	+	+	-	-	-	-	-	-	-
Yugoslavia	Capsicum annuum	HS - X - 3	AC09-68	-	+	-	-	-	-	-	-	-	-	-	+	-	-	-	-	-	-	-	-	-	-	-	-	-	-	-	-	-	-	-	-	-	-	-	-	-	+	+	-	-	-	-	-	-	-
Geogia	Capsicum annuum	Kutansuri	AC09-72	-	+	-	-	+	-	-	-	+	-	-	-	-	-	-	+	-	-	+	-	-	-	-	-	-	-	-	-	+	+	-	-	-	-	-	+	-	-	+	-	-	-	+	-	-	-
Ukaraine	Capsicum annuum	Krupnyj Zeltyj 903	AC09-73	-	+	-	-	-	-	-	-	-	-	-	+	-	-	-	-	-	-	-	-	-	-	-	-	-	-	-	-	+	+	-	-	-	-	-	-	-	+	+	+	-	-	-	-	-	-
North Korea	Capsicum annuum	Sok Hu	AC09-87	-	+	-	-	-	-	-	-	-	-	-	-	-	+	-	-	-	-	-	-	-	-	+	-	-	-	-	-	+	-	-	-	-	-	-	-	-	+	-	-	-	-	-	-	-	-
North Korea	Capsicum annuum	Sopul	AC09-88	-	+	-	-	-	-	-	-	-	-	-	+	-	-	-	-	-	-	-	-	-	-	-	-	-	-	-	-	-	-	-	-	-	-	-	-	-	-	-	+	-	-	-	-	-	-
North Korea	Capsicum annuum	Nam Cju	AC09-89	-	+	+	-	-	+	+	+	-	-	-	-	+	+	-	-	-	-	+	+	-	-	+	-	-	+	+	+	-	+	-	-	-	-	-	-	-	+	+	-	-	-	-	-	-	-
USA	Capsicum annuum	Santaka	AC09-200	-	+	-	-	-	-	-	+	+	+	-	-	-	-	-	-	-	+	+	+	+	-	+	-	-	-	-	-	-	+	-	-	-	-	-	-	-	+	+	+	-	+	+	-	-	-
USA	Capsicum annuum	Numex Big Jim	AC09-202	-	+	-	-	-	-	-	-	-	-	-	-	-	-	-	+	+	-	-	-	-	-	-	-	-	-	-	-	-	-	-	-	-	-	-	-	-	-	-	-	-	-	-	-	-	-
USA	Capsicum annuum	Numex 6-4	AC09-205	-	+	+	-	-	-	+	+	-	-	-	-	-	-	-	-	-	-	-	-	-	-	-	-	-	-	-	-	-	-	-	-	-	-	-	-	-	-	-	-	-	-	-	-	-	-
USA	Capsicum annuum	Numex Christmas	AC09-220	-	+	-	-	-	-	-	-	-	-	-	+	-	-	-	-	-	-	-	-	-	-	-	-	-	-	-	-	-	-	-	-	-	-	-	-	-	-	-	-	-	-	-	-	-	-
USA	Capsicum annuum	Numex Thanksgiving	AC09-221	-	+	-	-	-	-	-	-	-	-	-	-	-	-	-	-	-	-	-	-	-	-	-	-	-	-	-	-	-	-	-	-	-	-	-	-	-	-	-	-	-	-	-	-	-	-
USA	Capsicum annuum	Numex Sunglo	AC09-225	-	+	+	-	-	-	-	-	-	-	-	+	-	-	-	+	-	-	-	-	-	-	-	-	-	-	-	-	-	-	-	-	-	-	-	-	-	-	+	-	-	-	-	-	-	-
USA	Capsicum annuum	Numex Mirasol	AC09-227	-	+	+	-	-	-	-	-	-	-	-	-	-	-	-	-	-	-	-	-	-	-	+	-	-	-	-	-	-	-	-	-	-	-	-	-	-	-	-	-	-	-	-	-	-	-
USA	Capsicum annuum	deArbol	AC09-229	-	+	-	-	-	-	-	-	-	-	-	+	-	-	-	-	-	-	-	-	-	-	-	-	-	-	-	-	-	-	-	-	-	-	-	-	-	-	+	+	-	-	-	-	-	-
USA	Capsicum annuum	Floral Gem	AC09-232	-	+	-	-	-	-	-	-	-	-	-	+	-	-	-	-	-	-	-	-	-	-	-	-	-	-	-	-	-	-	-	-	-	-	-	-	-	-	+	-	-	-	-	-	-	-
USA	Capsicum annuum	Spanish Piquillo	AC09-233	-	+	-	-	-	-	-	-	-	-	-	-	-	-	-	-	-	-	-	-	-	-	-	-	-	-	-	-	-	-	-	-	-	-	-	-	-	-	+	-	-	-	-	-	-	-
USA	Capsicum annuum	Santa fe grande	AC09-234	-	+	+	-	-	-	-	-	+	-	-	-	-	-	-	-	-	-	-	-	-	-	-	-	-	-	-	-	-	-	-	-	-	-	-	-	-	-	-	-	-	-	-	-	-	-
Unknown	Capsicum annuum	PX23595(No.8)	R09-120	-	+	+	+	-	+	+	-	-	+	-	+	-	-	-	+	+	+	+	+	+	+	+	-	-	-	-	-	-	-	-	-	-	-	-	-	-	+	+	+	-	-	-	-	-	-
Unknown	Capsicum annuum	PX24195(No.10)	R09-121	-	+	-	-	-	-	-	-	-	-	-	+	-	-	-	-	-	-	-	-	-	-	-	-	-	-	-	-	-	-	+	-	-	-	-	-	-	-	+	-	-	-	-	-	-	-
Unknown	Capsicum annuum	PBC479 ANK-72	R09-129	-	+	+	-	-	-	-	-	-	-	-	+	-	-	-	-	-	-	+	+	+	-	-	-	-	-	-	-	-	-	-	-	-	-	-	-	-	+	+	-	-	-	-	-	-	-
Unknown	Capsicum annuum	99Gonmyung2	R09-136	-	+	+	+	+	-	+	+	+	+	+	+	+	+	+	-	-	-	-	-	-	-	-	-	-	-	-	-	-	-	-	-	-	-	-	-	-	-	-	-	-	-	-	-	-	-
Unknown	Capsicum annuum	Tombak-2	R09-138	-	+	+	-	-	-	-	-	-	-	-	+	-	-	-	-	-	+	+	-	-	-	-	-	-	-	-	-	-	+	-	-	-	-	-	-	-	-	+	-	-	-	-	-	-	-
Unknown	Capsicum annuum	95SLU DiRe-9	R09-145	-	+	-	-	+	-	-	-	-	-	-	-	-	-	-	-	-	-	-	-	-	-	-	-	-	-	-	-	+	-	-	-	-	-	-	-	-	-	-	-	-	-	+	-	-	-
Unknown	Capsicum annuum	Unknown	R09-148	-	+	+	-	-	-	-	-	-	-	-	+	+	-	-	+	-	-	-	-	-	+	-	-	-	-	-	-	-	-	-	-	-	-	-	-	-	-	-	-	-	-	-	-	-	-
[truncated: 9 more columns]

## Sheet: Table S3
Table S3. The response of pepper accessions upon inoculation of negative control PVX-dGFP.
Species	Cultivar name	Accession ID	Response against PVX-dGFP
Capsicum annuum	Nitrianska Krajova	AC09-11	No cell death
Capsicum annuum	Unknown	AC09-35	No cell death
Capsicum annuum	Unknown	AC09-45	No cell death
Capsicum annuum	Cecei	AC09-52	Cell death
Capsicum annuum	Siau-Fung-Tsong	AC09-56	Cell death
Capsicum annuum	HS - X - 3	AC09-68	No cell death
Capsicum annuum	Krupnyj Zeltyj 903	AC09-73	Cell death
Capsicum chinense	BISBAS ROTFRUECHTIG	AC09-186	No cell death
Capsicum annuum	Santaka	AC09-200	Cell death
Capsicum annuum	Numex Big Jim	AC09-202	No cell death
Capsicum annuum	Numex Sunglo	AC09-225	Cell death
Capsicum annuum	Serrano	AC09-226	No cell death
Capsicum annuum	deArbol	AC09-229	No cell death
Capsicum annuum	Floral Gem	AC09-232	No cell death
